# Supplementary material for: Assessing the Role of a Malonamide Linker in the Design of Potent Dual Inhibitors of Factor Xa and Cholinesterases
Source: Molecules. 2022 Jul 2;27(13):4269. doi: 10.3390/molecules27134269 (PMC9268553; doi:10.3390/molecules27134269)
Supplement: Supplementary file 1 [file molecules-27-04269-s001.zip]

Archive with 1 entries (1 files):
- molecules-1783806-supplementary.pdf
